# Supplementary material for: Lipidomic Analysis Reveals Differences in Bacteroides Species Driven Largely by Plasmalogens, Glycerophosphoinositols and Certain Sphingolipids
Source: Metabolites. 2023 Feb 28;13(3):360. doi: 10.3390/metabo13030360 (PMC10056535; doi:10.3390/metabo13030360)
Supplement: Supplementary file 1 [file metabolites-13-00360-s001.zip]

Archive with 1 entries (1 files):
- metabolites-2191894-supplementary.pdf
